# Supplementary material for: West Nile Virus Infection: A Cross-Sectional Study on Italian Medical Professionals during Summer Season 2022
Source: Trop Med Infect Dis. 2022 Nov 28;7(12):404. doi: 10.3390/tropicalmed7120404 (PMC9786547; doi:10.3390/tropicalmed7120404)
Supplement: Supplementary file 1 [file tropicalmed-07-00404-s001.zip]

Archive with 1 entries (1 files):
- tropicalmed-2020867-supplementary.pdf
